# Supplementary material for: Molecular characterization of a tetra segmented ssDNA virus infecting Botrytis cinerea worldwide
Source: Virol J. 2023 Dec 19;20:306. doi: 10.1186/s12985-023-02256-z (PMC10731770; doi:10.1186/s12985-023-02256-z)
Supplement: Supplementary file 1 — Additional file 1. Matrix of identities (%) between nucleotide and amino acid sequences of segments DNA-A, DNA-B, DNA-C and DNA-D of BcssDV1. [file 12985_2023_2256_MOESM1_ESM.xlsx]

## Sheet: DNAA
Nucleotide
	IBC1 Clone DNA-A	BCI1_TRINITY_DN60_i4	BCI1_TRINITY_DN60__i6	BCS8_Geneious	BCS10_TRINITY_DN452_i3	BCS10_TRINITY_DN452_i7	BCS11_TRINITY_DN29_i11	BCS11_TRINITY_DN160_i2	BCS12 Geneious	BCS12_TRINITY_DN29	BCS13_Geneious	BCS14_Geneious	BCS15_Geneious	BCS17_TRINITY_DN153
IBC1 Clone DNA-A		94.6	77.8	98.5	88.3	93.7	83.7	92.4	92.4	82.9	99.8	99.2	90.8	93.7
BCI1_TRINITY_DN60_i4	94.6		77.9	94.3	89.2	94.8	83.6	88.7	88.7	82.9	94.6	94.8	86.8	94.8
BCI1_TRINITY_DN60__i6	77.8	77.9		78	77.1	77.3	75.7	77.4	77.4	93.9	77.7	77.9	75.9	77.4
BCS8_Geneious	98.5	94.3	78		88.5	93.8	83.7	92.6	92.7	83.1	98.4	98.7	91.1	93.8
BCS10_TRINITY_DN452_i3	88.3	89.2	77.1	88.5		94.1	84.1	93.6	93.7	82.2	88.5	88.6	90.4	93.6
BCS10_TRINITY_DN452_i7	93.7	94.8	77.3	93.8	94.1		84.4	89.3	89.4	82.4	93.9	93.9	87.1	99.6
BCS11_TRINITY_DN29_i11	83.7	83.6	75.7	83.7	84.1	84.4		84.3	84.4	81.5	83.6	84.5	81.8	84.4
BCS11_TRINITY_DN160_i2	92.4	88.7	77.4	92.6	93.6	89.3	84.3		99.9	83.1	92.3	93.2	95.3	89.3
BCS12 Geneious	92.4	88.7	77.4	92.7	93.7	89.4	84.4	99.9		83.2	92.4	93.3	95.3	89.4
BCS12_TRINITY_DN29	82.9	82.9	93.9	83.1	82.2	82.4	81.5	83.1	83.2		82.8	83.7	80.8	82.5
BCS13_Geneious	99.8	94.6	77.7	98.4	88.5	93.9	83.6	92.3	92.4	82.8		99.1	90.8	93.6
BCS14_Geneious	99.2	94.8	77.9	98.7	88.6	93.9	84.5	93.2	93.3	83.7	99.1		90.5	93.9
BCS15_Geneious	90.8	86.8	75.9	91.1	90.4	87.1	81.8	95.3	95.3	80.8	90.8	90.5		86.9
BCS17_TRINITY_DN153	93.7	94.8	77.4	93.8	93.6	99.6	84.4	89.3	89.4	82.5	93.6	93.9	86.9
Amino acid
	IBC1 Clone Rep	BCI1_TRINITY_DN60_i4	BCS8_Geneious	BCS10_TRINITY_DN452_i3	BCS11_TRINITY_DN160	BCS11_TRINITY_DN29	BCS12_TRINITY_DN29	BCS13_Geneious	BCS14_Geneious	BCS15_Geneious	BCS17_TRINITY_DN153
IBC1 Clone Rep		98.8	98.4	98.1	98.1	98.4	98.4	99.4	98.4	98.1	98.4
BCI1_TRINITY_DN60_i4	98.8		99.7	99.4	98.8	99.1	99.1	98.8	99.1	98.1	99.7
BCS8_Geneious	98.4	99.7		99.1	99.1	99.4	99.4	98.4	99.4	98.5	99.4
BCS10_TRINITY_DN452_i3	98.1	99.4	99.1		98.8	99.1	99.1	98.8	99.1	97.5	99.7
BCS11_TRINITY_DN160	98.1	98.8	99.1	98.8		99.7	99.7	98.1	99.7	97.8	99.1
BCS11_TRINITY_DN29	98.4	99.1	99.4	99.1	99.7		100	98.4	100	97.8	99.4
BCS12_TRINITY_DN29	98.4	99.1	99.4	99.1	99.7	100		98.4	100	97.8	99.4
BCS13_Geneious	99.4	98.8	98.4	98.8	98.1	98.4	98.4		98.4	98.1	98.4
BCS14_Geneious	98.4	99.1	99.4	99.1	99.7	100	100	98.4		97.8	99.4
BCS15_Geneious	98.1	98.1	98.5	97.5	97.8	97.8	97.8	98.1	97.8		97.8
BCS17_TRINITY_DN153	98.4	99.7	99.4	99.7	99.1	99.4	99.4	98.4	99.4	97.8

## Sheet: DNAB
Nucleotide
	BCI1 Clone DNA-B	BCI1_TRINITY_DN2275_i3	BCI1_TRINITY_DN2275_i5	BCI1_TRINITY_DN2275_i6	BCS8_Geneious	BCS10_TRINITY_DN452_i2	BCS10_TRINITY_DN452_i5	BCS11_TRINITY_DN160	BCS12_TRINITY_DN29	BCS12_Geneious	BCS13_TRINITY_DN2873	BCS14_TRINITY_DN6453	BCS15_TRINITY_DN97_i1	BCS15_TRINITY_DN97_i2	BCS17_TRINITY_DN153
BCI1 Clone DNA-B		80.4	98.8	98.8	96.1	96.5	94.8	96.3	96.2	96.3	94.7	96	95.2	94.5	95.1
BCI1_TRINITY_DN2275_i3	80.4		80.6	80.2	80.8	80.9	80.9	80.4	80.4	80.4	81.1	80.5	82	80.9	81.4
BCI1_TRINITY_DN2275_i5	98.8	80.6		98.2	95.4	95.8	94.8	95.5	95.5	95.5	94.7	95.4	95.3	94.6	95.1
BCI1_TRINITY_DN2275_i6	98.8	80.2	98.2		96	96.3	94.6	96	96	96	94.6	96.1	94.9	94.2	94.9
BCS8_Geneious	96.1	80.8	95.4	96		98.3	95.5	98.7	98.6	98.7	95.4	98.6	96	94.8	95.6
BCS10_TRINITY_DN452_i2	96.5	80.9	95.8	96.3	98.3		96.6	98.9	98.8	98.9	96.2	98.8	96.2	95.6	96.2
BCS10_TRINITY_DN452_i5	94.8	80.9	94.8	94.6	95.5	96.6		95.5	95.5	95.5	99.5	95.6	96.3	98.8	99
BCS11_TRINITY_DN160	96.3	80.4	95.5	96	98.7	98.9	95.5		99.9	100	95	99.7	96.1	94.7	95.2
BCS12_TRINITY_DN29	96.2	80.4	95.5	96	98.6	98.8	95.5	99.9		99.9	95	99.8	96.1	94.7	95.2
BCS12_Geneious	96.3	80.4	95.5	96	98.7	98.9	95.5	100	99.9		95	99.7	96.1	94.7	95.2
BCS13_TRINITY_DN2873	94.7	81.1	94.7	94.6	95.4	96.2	99.5	95	95	95		95.1	96.6	99.2	99.2
BCS14_TRINITY_DN6453	96	80.5	95.4	96.1	98.6	98.8	95.6	99.7	99.8	99.7	95.1		96.1	94.7	95.3
BCS15_TRINITY_DN97_i1	95.2	82	95.3	94.9	96	96.2	96.3	96.1	96.1	96.1	96.6	96.1		97.4	96.4
BCS15_TRINITY_DN97_i2	94.5	80.9	94.6	94.2	94.8	95.6	98.8	94.7	94.7	94.7	99.2	94.7	97.4		98.5
BCS17_TRINITY_DN153	95.1	81.4	95.1	94.9	95.6	96.2	99	95.2	95.2	95.2	99.2	95.3	96.4	98.5
Amino acid
	BCI1 Clone CP	BCI1_TRINITY_DN2275_i3	BCI1_TRINITY_DN2275_i6	BCS8_Geneious	BCS10_TRINITY_DN452_i2	BCS10_TRINITY_DN452_i5	BCS11_TRINITY_DN160	BCS12_TRINITY_DN29	BCS13_TRINITY_DN2873	BCS14_TRINITY_DN6453	BCS15_TRINITY_DN97_i1	BCS15_TRINITY_DN97_i2	BCS17_TRINITY_DN153
BCI1 Clone CP		83.7	99.7	98.5	98.8	96.9	98.2	98.2	97.2	98.2	98.2	96.9	97.2
BCI1_TRINITY_DN2275_i3	83.7		84	83.7	83.7	82.5	83.4	83.4	82.8	83.4	84.9	82.8	82.8
BCI1_TRINITY_DN2275_i6	99.7	84		98.8	99.1	97.2	98.5	98.5	97.6	98.5	98.5	97.2	97.6
BCS8_Geneious	98.5	83.7	98.8		98.5	96.6	99.1	99.1	96.9	99.1	98.5	96.6	96.9
BCS10_TRINITY_DN452_i2	98.8	83.7	99.1	98.5		97.9	99.4	99.4	97.6	99.4	98.2	97.2	97.6
BCS10_TRINITY_DN452_i5	96.9	82.5	97.2	96.6	97.9		97.2	97.2	99.7	97.2	96.9	99.4	99.7
BCS11_TRINITY_DN160	98.2	83.4	98.5	99.1	99.4	97.2		100	96.9	100	98.2	96.6	96.9
BCS12_TRINITY_DN29	98.2	83.4	98.5	99.1	99.4	97.2	100		96.9	100	98.2	96.6	96.9
BCS13_TRINITY_DN2873	97.2	82.8	97.6	96.9	97.6	99.7	96.9	96.9		96.9	97.2	99.7	100
BCS14_TRINITY_DN6453	98.2	83.4	98.5	99.1	99.4	97.2	100	100	96.9		98.2	96.6	96.9
BCS15_TRINITY_DN97_i1	98.2	84.9	98.5	98.5	98.2	96.9	98.2	98.2	97.2	98.2		97.6	97.2
BCS15_TRINITY_DN97_i2	96.9	82.8	97.2	96.6	97.2	99.4	96.6	96.6	99.7	96.6	97.6		99.7
BCS17_TRINITY_DN153	97.2	82.8	97.6	96.9	97.6	99.7	96.9	96.9	100	96.9	97.2	99.7
			82.5

## Sheet: DNAC
Nucleotide
	IBC1 CloneDNA-C	BCI1_TRINITY_DN60_i2	BCI1_TRINITY_DN60_i4	BCI2_TRINITY_DN8426	BCS8_TRINITY_DN305	BCS10_TRINITY_DN128_i1	BCS10_TRINITY_DN128_i3	BCS11_TRINITY_DN160	BCS12_TRINITY_DN29	BCS13_TRINITY_DN8923	BCS14_TRINITY_DN6453	BCS15_TRINITY_DN2820	BCS17_TRINITY_DN1880
IBC1 CloneDNA-C		98.2	87.8	87.8	87.6	89	87.8	89.5	89.5	87.9	89.4	88	87.9
BCI1_TRINITY_DN60_i2	98.2		89.5	89.5	88.9	89.7	88.9	89.9	89.9	89.4	89.8	89	89.4
BCI1_TRINITY_DN60_i4	87.8	89.5		100	97.4	92	99.1	90.9	90.9	99.6	90.8	99.2	99.6
BCI2_TRINITY_DN8426	87.8	89.5	100		97.4	92	99.1	90.9	90.9	99.6	90.8	99.2	99.6
BCS8_TRINITY_DN305	87.6	88.9	97.4	97.4		90.6	97.3	89.5	89.5	97.8	89.4	97.7	97.8
BCS10_TRINITY_DN128_i1	89	89.7	92	92	90.6		92.6	99	99	92.1	98.9	92	92.1
BCS10_TRINITY_DN128_i3	87.8	88.9	99.1	99.1	97.3	92.6		91.6	91.6	99.5	91.5	99.4	99.5
BCS11_TRINITY_DN160	89.5	89.9	90.9	90.9	89.5	99	91.6		100	91.1	99.9	90.9	91.1
BCS12_TRINITY_DN29	89.5	89.9	90.9	90.9	89.5	99	91.6	100		91.1	99.9	90.9	91.1
BCS13_TRINITY_DN8923	87.9	89.4	99.6	99.6	97.8	92.1	99.5	91.1	91.1		90.9	99.6	100
BCS14_TRINITY_DN6453	89.4	89.8	90.8	90.8	89.4	98.9	91.5	99.9	99.9	90.9		90.8	90.9
BCS15_TRINITY_DN2820	88	89	99.2	99.2	97.7	92	99.4	90.9	90.9	99.6	90.8		99.6
BCS17_TRINITY_DN1880	87.9	89.4	99.6	99.6	97.8	92.1	99.5	91.1	91.1	100	90.9	99.6
Amino acid
	BcssDV1 HP1	BCI1_TRINITY_DN60_i2	BCI1_TRINITY_DN60_i4	BCI2_TRINITY_DN8426	BCS8_TRINITY_DN305	BCS10_TRINITY_DN128_i1	BCS10_TRINITY_DN128_i3	BCS11_TRINITY_DN160	BCS12_TRINITY_DN29	BCS13_TRINITY_DN8923	BCS14_TRINITY_DN6453	BCS15_TRINITY_DN2820	BCS17_TRINITY_DN1880
BcssDV1 HP1		98.2	88	88	87.6	89.8	87.6	90.2	90.2	88	90.2	88.4	88
BCI1_TRINITY_DN60_i2	98.2		89.8	89.8	89.3	90.2	88	89.8	89.8	89.8	89.8	89.3	89.8
BCI1_TRINITY_DN60_i4	88	89.8		100	98.7	90.7	98.2	89.3	89.3	100	89.3	99.6	100
BCI2_TRINITY_DN8426	88	89.8	100		98.7	90.7	98.2	89.3	89.3	100	89.3	99.6	100
BCS8_TRINITY_DN305	87.6	89.3	98.7	98.7		89.3	96.9	88	88	98.7	88	98.2	98.7
BCS10_TRINITY_DN128_i1	89.8	90.2	90.7	90.7	89.3		92.4	98.7	98.7	90.7	98.7	91.1	90.7
BCS10_TRINITY_DN128_i3	87.6	88	98.2	98.2	96.9	92.4		91.1	91.1	98.2	91.1	98.7	98.2
BCS11_TRINITY_DN160	90.2	89.8	89.3	89.3	88	98.7	91.1		100	89.3	100	89.8	89.3
BCS12_TRINITY_DN29	90.2	89.8	89.3	89.3	88	98.7	91.1	100		89.3	100	89.8	89.3
BCS13_TRINITY_DN8923	88	89.8	100	100	98.7	90.7	98.2	89.3	89.3		89.3	99.6	100
BCS14_TRINITY_DN6453	90.2	89.8	89.3	89.3	88	98.7	91.1	100	100	89.3		89.8	89.3
BCS15_TRINITY_DN2820	88.4	89.3	99.6	99.6	98.2	91.1	98.7	89.8	89.8	99.6	89.8		99.6
BCS17_TRINITY_DN1880	88	89.8	100	100	98.7	90.7	98.2	89.3	89.3	100	89.3	99.6
			87.6

## Sheet: DNAD
Nucleotide
	BCI1 Clone DNA-D	BCI1_Geneious	BCS8_Geneious	BCS10_Geneious	BCS11_Geneious	BCS12_TRINITY_DN29	BCS15_TRINITY_DN2820_i1	BCS15_TRINITY_DN2820_i2	BCS17_Geneious
BCI1 Clone DNA-D		99.6	94.4	100	94	94.1	95.6	97.4	98.8
BCI1_Geneious	99.6		94.7	99.6	94.2	94.3	95.7	97.6	98.9
BCS8_Geneious	94.4	94.7		94.4	98.9	99	92.3	93.4	94.6
BCS10_Geneious	100	99.6	94.4		94	94.1	95.6	97.4	98.8
BCS11_Geneious	94	94.2	98.9	94		99.9	92.2	92.9	94.2
BCS12_TRINITY_DN29	94.1	94.3	99	94.1	99.9		92.3	93	94.2
BCS15_TRINITY_DN2820_i1	95.6	95.7	92.3	95.6	92.2	92.3		98	95.1
BCS15_TRINITY_DN2820_i2	97.4	97.6	93.4	97.4	92.9	93	98		97.2
BCS17_Geneious	98.8	98.9	94.6	98.8	94.2	94.2	95.1	97.2
Amino acid
	BcssDV1 HP2	BCI1_Geneious	BCS8_Geneious	BCS10_Geneious	BCS11_Geneious	BCS12_TRINITY_DN29	BCS15_TRINITY_DN2820_i1	BCS15_TRINITY_DN2820_i2	BCS17_Geneious
BcssDV1 HP2		100	93.8	100	94.2	94.2	98.1	99.6	99.6
BCI1_Geneious	100		93.8	100	94.2	94.2	98.1	99.6	99.6
BCS8_Geneious	93.8	93.8		93.8	99.6	99.6	93	94.2	94.2
BCS10_Geneious	100	100	93.8		94.2	94.2	98.1	99.6	99.6
BCS11_Geneious	94.2	94.2	99.6	94.2		100	93.4	94.7	94.7
BCS12_TRINITY_DN29	94.2	94.2	99.6	94.2	100		93.4	94.7	94.7
BCS15_TRINITY_DN2820_i1	98.1	98.1	93	98.1	93.4	93.4		98.5	98.5
BCS15_TRINITY_DN2820_i2	99.6	99.6	94.2	99.6	94.7	94.7	98.5		100
BCS17_Geneious	99.6	99.6	94.2	99.6	94.7	94.7	98.5	100
